# Supplementary material for: Interactions Between Monocarboxylate Transporter MCT1 Gene Variants and the Kinetics of Blood Lactate Production and Removal After High-Intensity Efforts: A Cross-Sectional Study
Source: Genes (Basel). 2025 Sep 30;16(10):1160. doi: 10.3390/genes16101160 (PMC12564665; doi:10.3390/genes16101160)
Supplement: Supplementary file 1 [file genes-16-01160-s001.zip]

Archive with 1 entries (1 files):
- genes-3837558-supplementary.xlsx
