# Supplementary material for: Interactions Between Monocarboxylate Transporter MCT1 Gene Variants and the Kinetics of Blood Lactate Production and Removal After High-Intensity Efforts: A Cross-Sectional Study
Source: Genes (Basel). 2025 Sep 30;16(10):1160. doi: 10.3390/genes16101160 (PMC12564665; doi:10.3390/genes16101160)
Supplement: Supplementary file 1 [file genes-16-01160-s001.zip › genes-3837558-supplementary.xlsx]

## Sheet: 1
	MCT1 rs4301628
		group	genotype	LArest [mmol/L]	LAaftwarm [mmol/L]	LABETWEEN [mmol/L]	LAaft2WAnt [mmol/L]	LA3' [mmol/L]	LA6' [mmol/L]	LA9' [mmol/L]	LA20' [mmol/L]	LA30' [mmol/L]
	Mean	elite	CC	2.17	3.36	12.8	13.5	16.9	17	16.6	13	8.85
			CT	1.98	3.81	13.7	14.6	18.8	18.5	17.7	14.2	9.88
			TT	2.25	4.22	15.8	15.7	18.9	19.3	18.8	16.1	12.4
		physically active	CC	2.53	3.03	11.3	11.6	14.9	15	14.2	11.1	7.8
			CT	2.27	2.84	11.4	11.6	14.7	14.7	14	10.6	7.44
			TT	2.24	2.51	11.5	11.6	14.7	14.8	14.3	10.9	8.22
		sub-elite	CC	2.18	3.48	12.9	13.7	17.5	17.5	17	13.7	9.56
			CT	2.26	3.37	12.7	13.5	16.9	17.1	16.4	12.7	8.95
			TT	1.87	3.9	13.2	13.6	17.6	17.5	17.7	13.6	10
	Sd	elite	CC	0.873	1.3	1.91	2.69	2.26	2.48	2.7	2.81	2.47
			CT	0.554	1.53	2.14	2.01	2.18	2.24	2.07	1.9	2.05
			TT	0.506	2.09	0.916	0.261	1.48	1.3	2.07	2.62	2.52
		physically active	CC	0.943	1.22	1.98	2.48	2.25	2.31	2.43	2.74	2.51
			CT	0.749	1.11	2.09	2.38	2.31	2.52	2.61	2.82	2.62
			TT	1.18	1.03	1.5	1.94	1.58	1.64	1.87	2.36	2.65
		sub-elite	CC	0.814	1.48	2.77	2.97	3.27	3.12	3.29	3.82	3.38
			CT	1.02	1.81	2.45	2.43	2.46	2.54	2.76	3.36	3.02
			TT	0.525	1.54	1.88	2.95	0.862	1.11	2.04	2.68	3.09
	MCT1 rs12028967
		group	genotype	LArest	LAaftwarm	LABETWEEN	LAaft2WAnt	LA3'	LA6'	LA9'	LA20'	LA30'
	Mean	elite	GG	2.25	4.22	15.8	15.7	18.9	19.3	18.8	16.1	12.4
			GT	1.98	3.81	13.7	14.6	18.8	18.5	17.7	14.2	9.88
			TT	2.17	3.36	12.8	13.5	16.9	17	16.6	13	8.85
		physically active	GG	2.24	2.51	11.5	11.6	14.7	14.8	14.3	10.9	8.22
			GT	2.27	2.83	11.5	11.6	14.7	14.7	14	10.6	7.44
			TT	2.52	3.03	11.3	11.6	14.9	15	14.2	11.1	7.8
		sub-elite	GG	1.87	3.9	13.2	13.6	17.6	17.5	17.7	13.6	10
			GT	2.26	3.37	12.7	13.5	16.9	17.1	16.4	12.7	8.95
			TT	2.18	3.48	12.9	13.7	17.5	17.5	17	13.7	9.56
	Sd	elite	GG	0.506	2.09	0.916	0.261	1.48	1.3	2.07	2.62	2.52
			GT	0.554	1.53	2.14	2.01	2.18	2.24	2.07	1.9	2.05
			TT	0.873	1.3	1.91	2.69	2.26	2.48	2.7	2.81	2.47
		physically active	GG	1.18	1.03	1.5	1.94	1.58	1.64	1.87	2.36	2.65
			GT	0.756	1.12	2.08	2.4	2.31	2.49	2.58	2.78	2.58
			TT	0.937	1.21	1.99	2.47	2.26	2.34	2.46	2.78	2.54
		sub-elite	GG	0.525	1.54	1.88	2.95	0.862	1.11	2.04	2.68	3.09
			GT	1.02	1.81	2.45	2.43	2.46	2.54	2.76	3.36	3.02
			TT	0.814	1.48	2.77	2.97	3.27	3.12	3.29	3.82	3.38
	MCT1 rs10857983
		group	genotype	LArest	LAaftwarm	LABETWEEN	LAaft2WAnt	LA3'	LA6'	LA9'	LA20'	LA30'
	Mean	elite	CC	2.17	3.36	12.8	13.5	16.9	17	16.6	13	8.85
			CT	1.98	3.81	13.7	14.6	18.8	18.5	17.7	14.2	9.88
			TT	2.25	4.22	15.8	15.7	18.9	19.3	18.8	16.1	12.4
		physically active	CC	2.53	3.03	11.3	11.6	14.9	15	14.2	11.1	7.8
			CT	2.27	2.84	11.4	11.6	14.7	14.7	14	10.6	7.44
			TT	2.24	2.51	11.5	11.6	14.7	14.8	14.3	10.9	8.22
		sub-elite	CC	2.18	3.48	12.9	13.7	17.5	17.5	17	13.7	9.56
			CT	2.26	3.37	12.7	13.5	16.9	17.1	16.4	12.7	8.95
			TT	1.87	3.9	13.2	13.6	17.6	17.5	17.7	13.6	10
	Sd	elite	CC	0.873	1.3	1.91	2.69	2.26	2.48	2.7	2.81	2.47
			CT	0.554	1.53	2.14	2.01	2.18	2.24	2.07	1.9	2.05
			TT	0.506	2.09	0.916	0.261	1.48	1.3	2.07	2.62	2.52
		physically active	CC	0.943	1.22	1.98	2.48	2.25	2.31	2.43	2.74	2.51
			CT	0.749	1.11	2.09	2.38	2.31	2.52	2.61	2.82	2.62
			TT	1.18	1.03	1.5	1.94	1.58	1.64	1.87	2.36	2.65
		sub-elite	CC	0.814	1.48	2.77	2.97	3.27	3.12	3.29	3.82	3.38
			CT	1.02	1.81	2.45	2.43	2.46	2.54	2.76	3.36	3.02
			TT	0.525	1.54	1.88	2.95	0.862	1.11	2.04	2.68	3.09
	MCT1 rs3789592
		group	genotype	LArest	LAaftwarm	LABETWEEN	LAaft2WAnt	LA3'	LA6'	LA9'	LA20'	LA30'
	Mean	elite	AA	1.7	3.04	11.4	13.2	15.3	16.2	16.4	11.4	7.77
			AG	2.42	3.88	13.7	14.5	18.1	18.2	17.4	13.9	9.28
			GG	1.9	3.49	13.5	14	18.1	17.7	17.2	14.1	10.2
		physically active	AA	2.45	3.11	10.9	10.9	14.5	14.5	13.8	10.6	7.5
			AG	2.47	2.84	11.4	11.7	15	15	14.4	11.4	8.01
			GG	2.26	2.83	11.6	11.8	14.7	14.7	14	10.4	7.48
		sub-elite	AA	2.06	3.06	12.3	13.2	16.3	16.4	15.6	12.4	8.8
			AG	2.22	3.45	12.8	13.5	17.3	17.5	17	13.2	9.24
			GG	2.23	3.63	13.1	13.9	17.5	17.4	16.9	13.4	9.54
	Sd	elite	AA	0.862	0.648	1.9	3.56	2.72	2.58	3.25	1.98	1.9
			AG	0.852	1.68	1.7	2.11	2.18	2.1	2.04	2.6	2.6
			GG	0.424	1.33	2.28	2.4	2.09	2.63	2.72	2.47	2.25
		physically active	AA	0.788	1.26	1.76	2.22	1.48	1.79	1.97	2.3	2.24
			AG	0.867	1.09	2.05	2.32	2.36	2.36	2.56	2.66	2.52
			GG	0.996	1.19	1.91	2.43	2.22	2.42	2.44	2.85	2.73
		sub-elite	AA	0.789	1.42	2.39	2.85	2.77	2.59	2.56	3.38	3.02
			AG	1.02	1.63	2.31	2.34	2.67	2.63	2.9	3.61	3.21
			GG	0.779	1.79	2.95	3.13	2.93	2.92	3.16	3.52	3.23
	MCT1 rs7556664
		group	genotype	LArest	LAaftwarm	LABETWEEN	LAaft2WAnt	LA3'	LA6'	LA9'	LA20'	LA30'
	Mean	elite	AA	1.9	3.49	13.5	14	18.1	17.7	17.2	14.1	10.2
			AT	2.42	3.88	13.7	14.5	18.1	18.2	17.4	13.9	9.28
			TT	1.7	3.04	11.4	13.2	15.3	16.2	16.4	11.4	7.77
		physically active	AA	2.26	2.83	11.6	11.8	14.7	14.7	13.9	10.3	7.42
			AT	2.47	2.84	11.4	11.7	15	15.1	14.4	11.5	8.05
			TT	2.45	3.11	10.9	10.9	14.5	14.5	13.8	10.6	7.5
		sub-elite	AA	2.23	3.63	13.1	13.9	17.5	17.4	16.9	13.4	9.54
			AT	2.22	3.45	12.8	13.5	17.3	17.5	17	13.2	9.24
			TT	2.06	3.06	12.3	13.2	16.3	16.4	15.6	12.4	8.8
	Sd	elite	AA	0.424	1.33	2.28	2.4	2.09	2.63	2.72	2.47	2.25
			AT	0.852	1.68	1.7	2.11	2.18	2.1	2.04	2.6	2.6
			TT	0.862	0.648	1.9	3.56	2.72	2.58	3.25	1.98	1.9
		physically active	AA	1	1.2	1.93	2.44	2.22	2.41	2.41	2.8	2.71
			AT	0.862	1.09	2.04	2.31	2.35	2.37	2.57	2.69	2.54
			TT	0.788	1.26	1.76	2.22	1.48	1.79	1.97	2.3	2.24
		sub-elite	AA	0.779	1.79	2.95	3.13	2.93	2.92	3.16	3.52	3.23
			AT	1.02	1.63	2.31	2.34	2.67	2.63	2.9	3.61	3.21
			TT	0.789	1.42	2.39	2.85	2.77	2.59	2.56	3.38	3.02
	MCT1 rs7169
		group	genotype	LArest	LAaftwarm	LABETWEEN	LAaft2WAnt	LA3'	LA6'	LA9'	LA20'	LA30'
	Mean	elite	AA	1.9	3.49	13.5	14	18.1	17.7	17.2	14.1	10.2
			AG	2.42	3.88	13.7	14.5	18.1	18.2	17.4	13.9	9.28
			GG	1.7	3.04	11.4	13.2	15.3	16.2	16.4	11.4	7.77
		physically active	AA	2.27	2.84	11.5	11.8	14.7	14.6	13.9	10.3	7.4
			AG	2.46	2.83	11.4	11.7	15	15.1	14.4	11.5	8.06
			GG	2.45	3.11	10.9	11	14.5	14.5	13.8	10.6	7.5
		sub-elite	AA	2.23	3.63	13.1	13.9	17.5	17.4	16.9	13.4	9.54
			AG	2.22	3.45	12.8	13.5	17.3	17.5	17	13.2	9.24
			GG	2.06	3.06	12.3	13.2	16.3	16.4	15.6	12.4	8.8
	Sd	elite	AA	0.424	1.33	2.28	2.4	2.09	2.63	2.72	2.47	2.25
			AG	0.852	1.68	1.7	2.11	2.18	2.1	2.04	2.6	2.6
			GG	0.862	0.648	1.9	3.56	2.72	2.58	3.25	1.98	1.9
		physically active	AA	1	1.2	1.93	2.43	2.23	2.42	2.42	2.81	2.71
			AG	0.859	1.08	2.02	2.32	2.33	2.35	2.55	2.66	2.52
			GG	0.802	1.28	1.79	2.26	1.51	1.81	2.01	2.34	2.28
		sub-elite	AA	0.779	1.79	2.95	3.13	2.93	2.92	3.16	3.52	3.23
			AG	1.02	1.63	2.31	2.34	2.67	2.63	2.9	3.61	3.21
			GG	0.789	1.42	2.39	2.85	2.77	2.59	2.56	3.38	3.02
	MCT1 rs1049434
		group	genotype	LArest	LAaftwarm	LABETWEEN	LAaft2WAnt	LA3'	LA6'	LA9'	LA20'	LA30'
	Mean	elite	AA	1.7	3.04	11.4	13.2	15.3	16.2	16.4	11.4	7.77
			AT	2.42	3.88	13.7	14.5	18.1	18.2	17.4	13.9	9.28
			TT	1.9	3.49	13.5	14	18.1	17.7	17.2	14.1	10.2
		physically active	AA	2.45	3.11	10.9	10.9	14.5	14.5	13.8	10.6	7.5
			AT	2.47	2.84	11.4	11.7	15	15.1	14.4	11.5	8.05
			TT	2.26	2.83	11.6	11.8	14.7	14.7	13.9	10.3	7.42
		sub-elite	AA	2.06	3.06	12.3	13.2	16.3	16.4	15.6	12.4	8.8
			AT	2.22	3.45	12.8	13.5	17.3	17.5	17	13.2	9.24
			TT	2.23	3.63	13.1	13.9	17.5	17.4	16.9	13.4	9.54
	Sd	elite	AA	0.862	0.648	1.9	3.56	2.72	2.58	3.25	1.98	1.9
			AT	0.852	1.68	1.7	2.11	2.18	2.1	2.04	2.6	2.6
			TT	0.424	1.33	2.28	2.4	2.09	2.63	2.72	2.47	2.25
		physically active	AA	0.788	1.26	1.76	2.22	1.48	1.79	1.97	2.3	2.24
			AT	0.862	1.09	2.04	2.31	2.35	2.37	2.57	2.69	2.54
			TT	1	1.2	1.93	2.44	2.22	2.41	2.41	2.8	2.71
		sub-elite	AA	0.789	1.42	2.39	2.85	2.77	2.59	2.56	3.38	3.02
			AT	1.02	1.63	2.31	2.34	2.67	2.63	2.9	3.61	3.21
			TT	0.779	1.79	2.95	3.13	2.93	2.92	3.16	3.52	3.23
	MCT1 rs10776763
		group	genotype	LArest	LAaftwarm	LABETWEEN	LAaft2WAnt	LA3'	LA6'	LA9'	LA20'	LA30'
	Mean	elite	CC	2.25	4.22	15.8	15.7	18.9	19.3	18.8	16.1	12.4
			CT	2.01	3.68	13.5	14.7	18.8	18.6	18	14.5	10.3
			TT	2.18	3.31	12.7	13.4	16.9	16.9	16.4	12.7	8.55
		physically active	CC	2.19	2.62	11.4	11.4	14.5	14.6	14.1	10.9	8.17
			CT	2.26	2.86	11.5	11.6	14.8	14.8	14.1	10.8	7.53
			TT	2.58	2.99	11.3	11.7	14.9	14.9	14.1	11	7.73
		sub-elite	CC	2.05	4.22	12.9	13	17.4	17.2	17.3	13	9.61
			CT	2.28	3.33	12.8	13.6	16.9	17.1	16.5	12.8	9.07
			TT	2.11	3.54	13	13.6	17.5	17.6	16.9	13.6	9.42
	Sd	elite	CC	0.506	2.09	0.916	0.261	1.48	1.3	2.07	2.62	2.52
			CT	0.557	1.49	2.54	2.17	2.11	2.17	2.16	2.03	2.3
			TT	0.891	1.26	1.84	2.5	2.1	2.51	2.61	2.71	2.39
		physically active	CC	1.15	1.08	1.5	1.96	1.66	1.73	1.92	2.32	2.6
			CT	0.738	1.15	2.07	2.36	2.36	2.56	2.7	2.9	2.64
			TT	0.949	1.19	2.01	2.51	2.19	2.24	2.34	2.69	2.5
		sub-elite	CC	0.71	1.69	1.96	3.17	1.01	1.36	2.23	2.99	3.11
			CT	0.995	1.79	2.45	2.58	2.58	2.58	2.83	3.4	3.06
			TT	0.822	1.46	2.68	2.81	3.28	3.1	3.24	3.77	3.29
	MCT1 rs6537765
		group	genotype	LArest	LAaftwarm	LABETWEEN	LAaft2WAnt	LA3'	LA6'	LA9'	LA20'	LA30'
	Mean	elite	AA	1.7	3.04	11.4	13.2	15.3	16.2	16.4	11.4	7.77
			AG	2.4	3.89	13.8	14.6	18.3	18.2	17.5	14	9.39
			GG	1.89	3.45	13.5	13.8	18	17.7	17.1	14	10.1
		physically active	AA	2.45	3.11	10.9	11	14.5	14.5	13.8	10.6	7.5
			AG	2.47	2.84	11.4	11.7	15.1	15.1	14.5	11.5	8.06
			GG	2.26	2.83	11.6	11.8	14.6	14.6	13.9	10.3	7.4
		sub-elite	AA	2.05	3.3	12.6	13.3	16.5	16.8	15.8	12.5	8.84
			AG	2.21	3.33	12.7	13.4	17.1	17.3	16.8	13.1	9.1
			GG	2.26	3.73	13.1	14.1	17.6	17.5	17	13.5	9.77
	Sd	elite	AA	0.862	0.648	1.9	3.56	2.72	2.58	3.25	1.98	1.9
			AG	0.831	1.63	1.67	2.16	2.17	2.06	2.03	2.58	2.58
			GG	0.434	1.36	2.32	2.31	2.08	2.68	2.75	2.5	2.29
		physically active	AA	0.802	1.28	1.79	2.26	1.51	1.81	2.01	2.34	2.28
			AG	0.859	1.08	2.02	2.28	2.31	2.33	2.54	2.66	2.52
			GG	1	1.2	1.93	2.46	2.25	2.43	2.42	2.81	2.71
		sub-elite	AA	0.784	1.62	2.44	2.88	3.02	3.11	2.92	3.48	3.08
			AG	1.01	1.62	2.31	2.27	2.66	2.6	2.9	3.6	3.16
			GG	0.783	1.72	2.96	3.19	2.86	2.82	3.08	3.48	3.28
